# Supplementary material for: BRCA1 and BRCA2 deficient tumour models generate distinct ovarian tumour microenvironments and differential responses to therapy
Source: J Ovarian Res. 2023 Nov 28;16:231. doi: 10.1186/s13048-023-01313-z (PMC10683289; doi:10.1186/s13048-023-01313-z)
Supplement: Supplementary file 5 — Additional file 5: Table S1. Development timelines for various ID8 syngeneic models of HGSOC. The mice were each injected with 5.0x106 cells at a similar passage number (<10) by intraperitoneal injection. Survival periods were calculated based on the mean survival of 8 mice bearing the same syngeneic tumour type in previous studies. [file 13048_2023_1313_MOESM5_ESM.xlsx]

## Sheet: Sheet1
Table S1. Development timelines for various ID8 syngeneic models of HGSOC. The mice were each injected with 5.0x106 cells at a similar passage number (<10) by intraperitoneal injection. Survival periods were calculated based on the mean survival of 8 mice bearing the same syngeneic tumour type in previous studies.
Tumour Model	Predicted survival (days post cancer cell injection)	Start of treatment (days post cancer cell injection)
ID8 Trp53-/-	65	16
ID8 Trp53-/- Brca1-/-	46	12
ID8 Trp53-/- Brca2-/-	57	14
