# Supplementary material for: BRCA1 and BRCA2 deficient tumour models generate distinct ovarian tumour microenvironments and differential responses to therapy
Source: J Ovarian Res. 2023 Nov 28;16:231. doi: 10.1186/s13048-023-01313-z (PMC10683289; doi:10.1186/s13048-023-01313-z)
Supplement: Supplementary file 6 — Additional file 6: Table S2. Fluorophore conjugated flow cytometry antibodies used to analyze the composition of the ovarian tumour microenvironment. All antibodies, with the exception of BV510, were diluted in PBS + 2% FBS. The viability BV510 stain was diluted in PBS only. [file 13048_2023_1313_MOESM6_ESM.xlsx]

## Sheet: Sheet1
Table S2. Fluorophore conjugated flow cytometry antibodies used to analyze the composition of the ovarian tumour microenvironment. All antibodies, with the exception of BV510 were diluted in PBS + 2% FBS. The viability BV510 stain was diluted in PBS only.
Panel	Target	Fluorochrome	Dilution	Company and Catalogue #
1	FVS510	BV510	1 in 200	BD Biosciences Cat# 564406
	CD3e	BUV496	1 in 200	BD Biosciences Cat# 564378
	CD45	PerCP-Cy5.5	1 in 200	BD Biosciences Cat# 561869
	CD4	APC-H7	1 in 200	BD Biosciences Cat# 561828
	CD8	BUV615	1 in 200	BD Biosciences Cat# 552877
	CD25	BV421	1 in 200	BD Biosciences Cat# 564370
	LAG3	BV605	1 in 200	BioLegend Cat# 135225
	PD-1	BV785	1 in 200	BD Biosciences Cat# 552380
	CD62L	PECY7	1 in 200	BD Biosciences Cat# 560516
	DX5	FITC	1 in 200	BD Biosciences Cat# 553857
	CD44	BV711	1 in 200	BD Biosciences Cat# 743924
	NKG2D	APC	1 in 200	BD Biosciences Cat# 562347
	TIGIT	APC-R700	1 in 200	BD Biosciences Cat# 565474
	CD19	PE-CF594	1 in 400	BD Biosciences Cat# 562291
2	FVS510	BV510	1 in 200	BD Biosciences Cat# 564406
	CD3e	BUV496	1 in 200	BD Biosciences Cat# 564378
	CD45	PerCP-Cy5.5	1 in 200	BD Biosciences Cat# 561869
	CD11c	PE-CY7	1 in 200	BD Biosciences Cat# 563048
	CD11b	BV786	1 in 400	BD Biosciences Cat# 740861
	CD86	APC-R700	1 in 200	BD Bioscience Cat#565479
	I-A/I-E	AF488	1 in 200	BD Bioscience Cat#562352
	PD-L1	PE	1 in 200	BD Biosciences Cat# 558091
	CD103	BV711	1 in 200	BioLegend Cat# 121435
	Ly6G	APC-H7	1 in 200	BD Biosciences Cat# 560618
	Ly6c	BV605	1 in 200	BD Biosciences Cat# 560618
	F4/80	BV421	1 in 150	BD Biosciences Cat# 565411
	CD206	AF647	1 in 200	BioLegend Cat# 141720
