# Supplementary material for: BRCA1 and BRCA2 deficient tumour models generate distinct ovarian tumour microenvironments and differential responses to therapy
Source: J Ovarian Res. 2023 Nov 28;16:231. doi: 10.1186/s13048-023-01313-z (PMC10683289; doi:10.1186/s13048-023-01313-z)
Supplement: Supplementary file 7 — Additional file 7: Table S3. List of genes involved in the pathway analysis. [file 13048_2023_1313_MOESM7_ESM.xlsx]

## Sheet: Sheet1
Table S3. List of genes involved in the pathway analysis.
Pathway Name	NF-κB	Angiogenesis	PD-L1
Gene Names	Il1a	Hif1a	Cd247
	Ccl1	Kdr	Egfr
	Ccl17	Mmp2	Hras
	Ccl19	Mmp9	Raf1
	Ccl2	Pdgfb	Mtor
	Ccl20	Pik3cb	Rps6kb1
	Ccl22	Tgfb1	Chuk
	Ccl28	Thbs1	Nfkb1
	Ccl5	Tlr4	Traf6
	Cxcl1	Tnf	Fos
	Cxcl10	Vegfa	Hif1a
	Cxcl3		Nfatc1
	Cxcl9		Pik3ca
	Ifng
	Il1b
	Il2
	Il6
	Il9
	Il10
	Il11
	Il13
	Cd80
	Ccr5
	Ccr7
	Cd3e
	Cd40
	Cd48
	Cd86
	Tlr2
	Tlr9
	Cd44
	Tapbp
	Icam1
	Vcam1
	Selp
	Crp
	Lbp
	Ptgs2
	Sod1
	Bax
	Bcl2
	Csf2
	Hif1a
	Irf3
	Tnf
	Il12a
	Il23a
	Cxcl12
	Fas
	Cflar
	Casp3
	Casp8
	Casp9
